# Supplementary material for: Fabrication of Chondroitin Sulfate–Copper/Zinc Complexes and Antibacterial Activity Involving Hydrogel Application in Infected Wound Healing
Source: Gels. 2026 Jul 15;12(7):633. doi: 10.3390/gels12070633 (PMC13408267; doi:10.3390/gels12070633)
Supplement: Supplementary file 1 [file gels-12-00633-s001.zip]

Archive with 2 entries (2 files):
- Supplementary Video S1_CSCu hydrogel.mp4
- Supplementary Video S2_CSZn hydrogel.mp4
